# Supplementary material for: Biodegradation of lignin and nicotine with white rot fungi for the delignification and detoxification of tobacco stalk
Source: BMC Biotechnol. 2016 Nov 21;16:81. doi: 10.1186/s12896-016-0311-8 (PMC5117543; doi:10.1186/s12896-016-0311-8)
Supplement: Additional file 1: — The original data about the lignocellulosic content and enzyme activities detection. (XLS 3055 kb) [file 12896_2016_311_MOESM1_ESM.xls]

## Sheet: nicotine degradation
			Determination of nicotine in tobacco stalk
	TH is Trametes hirsuta； PC is Phanerochaete chrysosporium； TV is Trametes versicolor; CK is control
5d		A236	A259	A282	nicotine content（%）		average			10d		A236	A259	A282	nicotine content（%）		average		15d		A236	A259	A282	nicotine content（%）		average
Repeat1	TH	0.041	0.054	0.036	0.159519	0.159519	0.161234			Repeat1	TH	0.068	0.071	0.063	0.0566035	0.0566035	0.0480272		Repeat1	TH	0.037	0.036	0.032	0.0154373	0.0154373	0.00857629
	PC	0.053	0.058	0.05	0.066895	0.066895	0.0686103				PC	0.052	0.051	0.049	0.00514577	0.00514577	0.00857629			PC	0.048	0.047	0.043	0.0154373	0.0154373	0.00857629
	TV	0.03	0.032	0.026	0.0411662	0.0411662	0.0428814				TV	0.03	0.029	0.025	0.0154373	0.0154373	0.00686103			TV	0.029	0.026	0.022	0.00514577	0.00514577	0.00514577
Repeat2	TH	0.043	0.056	0.038	0.159519	0.159519				Repeat2	TH	0.07	0.072	0.065	0.046312	0.046312			Repeat2	TH	0.046	0.043	0.038	0.0102915	0.0102915
	PC	0.046	0.051	0.043	0.066895	0.066895					PC	0.04	0.041	0.039	0.0154373	0.0154373				PC	0.039	0.038	0.036	0.00514577	0.00514577
	TV	0.028	0.03	0.024	0.0411662	0.0411662					TV	0.03	0.028	0.025	0.00514577	0.00514577				TV	0.032	0.03	0.026	0.0102915	0.0102915
Repeat3	TH	0.069	0.081	0.061	0.164665	0.164665				Repeat3	TH	0.042	0.045	0.04	0.0411662	0.0411662			Repeat3	TH	0.046	0.043	0.04	0	0
	PC	0.043	0.049	0.041	0.0720408	0.0720408					PC	0.039	0.039	0.038	0.00514577	0.00514577				PC	0.039	0.038	0.036	0.00514577	0.00514577
	TV	0.028	0.03	0.023	0.046312	0.046312					TV	0.032	0.029	0.026	3.5706e-17	0				TV	0.03	0.027	0.024	0	0
20d		A236	A259	A282	nicotine content（%）		average			25d		A236	A259	A282	nicotine content（%）		average
Repeat1	TH	0.068	0.054	0.04	-4.28472e-17	0	0			Repeat1	TH	0.031	0.026	0.021	-3.5706e-17	0	0
	PC	0.036	0.033	0.03	0	0	0				PC	0.138	0.119	0.105	-0.00771866	0	0
	TV	0.042	0.034	0.024	0.00617493	0.00617493	0.00308746				TV	0.129	0.112	0.101	-0.00926239	0	0
Repeat2	TH	0.074	0.058	0.042	4.28472e-17	0				Repeat2	TH	0.03	0.025	0.02	0	0
	PC	0.037	0.03	0.026	-0.00926239	0					PC	0.132	0.113	0.1	-0.00926239	0
	TV	0.048	0.037	0.025	0.00308746	0.00308746					TV	0.132	0.114	0.101	-0.00771866	0
Repeat3	TH	0.069	0.053	0.039	-0.00617493	0				Repeat3	TH	0.031	0.026	0.021	-3.5706e-17	0
	PC	0.036	0.029	0.024	-0.00617493	0					PC	0.143	0.122	0.107	-0.00926239	0
	TV	0.05	0.038	0.026	0	0					TV	0.128	0.111	0.098	-0.00617493	0
												A236	A259	A282			average
summary	nicotine content(%)	TH	PC	TV							CK	0.15	0.181	0.113	0.152829	0.152829	0.186792
	0d	0.1867	0.1867	0.1867							CK	0.193	0.24	0.134	0.236191	0.236191
	5d	0.1612	0.0583	0.0429							CK	0.198	0.224	0.139	0.171354	0.171354
	10d	0.048	0.0086	0.0069
	15d	0.0086	0.0086	0.0051
	20d	0	0	0.0031
	25d	0	0	0
	Note: The A236，A259,A282 are absorbance of fermentation extract solution. On the 20 days and 25 days after fermentation, some minus results were detected about the nicotine concentration and we think its experimental error , So, the nicotine concentrations were conclued as 0%.

## Sheet: ligninocellulose degradation
		Determination of lignocelluloses in tobacco stalk
		TH is Trametes hirsuta； PC is Phanerochaete chrysosporium； TV is Trametes versicolor; CK is control
								weight(g)				percentage(%)
fungi and days		M0	M1	M2	M3	M4		HemiCellulose	Cellulose	Lignin		HemiCellulose	Cellulose	Lignin
TH9d	repeat 1	0.5	0.3955	0.2128	0.0698	0.0046		0.1827	0.143	0.0652		0.3654	0.286	0.1304
	repeat2	0.5	0.3966	0.2102	0.0693	0.0045		0.1864	0.1409	0.0648		0.3728	0.2818	0.1296
	repeat 3	0.5	0.3977	0.2076	0.0688	0.0044		0.1901	0.1388	0.0644		0.3802	0.2776	0.1288
TH11d	repeat 1	0.5	0.3654	0.1882	0.0662	0.0044		0.1772	0.122	0.0618		0.3544	0.244	0.1236
TH11d	repeat2	0.5	0.3654	0.1877	0.0666	0.0041		0.1777	0.1211	0.0625		0.3554	0.2422	0.125
	repeat 3	0.5	0.3656	0.1874	0.0673	0.004		0.1782	0.1201	0.0633		0.3564	0.2402	0.1266
TH13d	repeat 1	0.5	0.3618	0.1835	0.0676	0.0086		0.1783	0.1159	0.059		0.3566	0.2318	0.118
	repeat2	0.5	0.3618	0.1865	0.0683	0.0089		0.1753	0.1182	0.0594		0.3506	0.2364	0.1188
	repeat 3	0.5	0.3675	0.1894	0.0689	0.0091		0.1781	0.1205	0.0598		0.3562	0.241	0.1196
TH15d	repeat 1	0.5	0.3352	0.1628	0.0538	0.0024		0.1724	0.109	0.0514		0.3448	0.218	0.1028
	repeat2	0.5	0.3322	0.1613	0.0528	0.0018		0.1709	0.1085	0.051		0.3418	0.217	0.102
	repeat 3	0.5	0.3299	0.1605	0.0525	0.0019		0.1694	0.108	0.0506		0.3388	0.216	0.1012
PC9d	repeat 1	0.5	0.382	0.1974	0.0618	0.0019		0.1846	0.1356	0.0599		0.3692	0.2712	0.1198
	repeat2	0.5	0.383	0.1964	0.0616	0.002		0.1866	0.1348	0.0596		0.3732	0.2696	0.1192
	repeat 3	0.5	0.3847	0.1961	0.0621	0.0028		0.1886	0.134	0.0593		0.3772	0.268	0.1186
PC11d	repeat 1	0.5	0.3702	0.1909	0.0606	0.0031		0.1793	0.1303	0.0575		0.3586	0.2606	0.115
	repeat2	0.5	0.3704	0.1924	0.0613	0.0026		0.178	0.1311	0.0587		0.356	0.2622	0.1174
	repeat 3	0.5	0.3725	0.1958	0.0639	0.004		0.1767	0.1319	0.0599		0.3534	0.2638	0.1198
PC13d	repeat 1	0.5	0.3605	0.1916	0.0607	0.0029		0.1689	0.1309	0.0578		0.3378	0.2618	0.1156
	repeat2	0.5	0.3567	0.1903	0.0605	0.0021		0.1664	0.1298	0.0584		0.3328	0.2596	0.1168
	repeat 3	0.5	0.3529	0.189	0.0603	0.0013		0.1639	0.1287	0.059		0.3278	0.2574	0.118
PC15d	repeat 1	0.5	0.323	0.1714	0.0532	0.0038		0.1516	0.1182	0.0494		0.3032	0.2364	0.0988
	repeat2	0.5	0.3229	0.1704	0.0528	0.0041		0.1525	0.1176	0.0487		0.305	0.2352	0.0974
	repeat 3	0.5	0.3233	0.1689	0.0519	0.0039		0.1544	0.117	0.048		0.3088	0.234	0.096
TV9d	repeat 1	0.5	0.421	0.2325	0.0871	0.007		0.1885	0.1454	0.0801		0.377	0.2908	0.1602
	repeat2	0.5	0.4234	0.2311	0.0867	0.0073		0.1923	0.1444	0.0794		0.3846	0.2888	0.1588
	repeat 3	0.5	0.4255	0.294	0.086	0.0073		0.1315	0.208	0.0787		0.263	0.416	0.1574
TV11d	repeat 1	0.5	0.4177	0.23	0.0839	0.0061		0.1877	0.1461	0.0778		0.3754	0.2922	0.1556
	repeat2	0.5	0.4156	0.2288	0.0849	0.0062		0.1868	0.1439	0.0787		0.3736	0.2878	0.1574
	repeat 3	0.5	0.4131	0.2272	0.0855	0.0059		0.1859	0.1417	0.0796		0.3718	0.2834	0.1592
TV13d	repeat 1	0.5	0.3969	0.2162	0.796	0.0048		0.1807	-0.5798	0.7912		0.3614	-1.1596	1.5824
	repeat2	0.5	0.3986	0.2168	0.0814	0.0051		0.1818	0.1354	0.0763		0.3636	0.2708	0.1526
	repeat 3	0.5	0.3989	0.216	0.0818	0.004		0.1829	0.1342	0.0778		0.3658	0.2684	0.1556
TV15d	repeat 1	0.5	0.3843	0.2015	0.0718	0.0052		0.1828	0.1297	0.0666		0.3656	0.2594	0.1332
	repeat2	0.5	0.3818	0.2017	0.0705	0.0049		0.1801	0.1312	0.0656		0.3602	0.2624	0.1312
	repeat 3	0.5	0.3791	0.2017	0.069	0.0044		0.1774	0.1327	0.0646		0.3548	0.2654	0.1292
CK	repeat 1	0.5	0.4603	0.2571	0.1069	0.0009		0.2032	0.1502	0.106		0.4064	0.3004	0.212
	repeat2	0.5	0.459	0.2576	0.1065	0.0012		0.2014	0.1511	0.1053		0.4028	0.3022	0.2106
	repeat 3	0.5	0.458	0.2584	0.1064	0.0018		0.1996	0.152	0.1046		0.3992	0.304	0.2092
	summary	average percentage (%)
		TH	0	9	11	13	15		TV	0	9	11	13	15
		HemiCellulose	40.28	37.28	35.54	35.06	34.18		HemiCellulose	40.28	38.46	37.36	36.36	36.02
		Cellulose	30.22	28.18	24.22	23.64	21.7		Cellulose	30.22	28.88	28.78	27.08	26.24
		Lignin	21.06	12.96	12.5	11.88	10.2		Lignin	21.06	15.88	15.74	15.26	13.12
		PC	0	9	11	13	15
		HemiCellulose	40.28	37.32	35.6	33.28	30.5
		Cellulose	30.22	26.96	26.22	25.96	23.52
		Lignin	21.06	11.92	11.74	11.68	9.74
		degradation rate
		TH	0	9	11	13	15		TV	0	9	11	13	15
		Hemicellulose	0	0.0744786	0.117676	0.129593	0.15144		Hemicellulose	0	0.0451837	0.0724926	0.0973188	0.10576
		Cellulose	0	0.067505	0.198544	0.217737	0.281932		Cellulose	0	0.0443415	0.0476506	0.103905	0.131701
		Lignin	0	0.384615	0.406458	0.435897	0.51567		Lignin	0	0.245964	0.252612	0.275404	0.377018
		PC	0	9	11	13	15
		Hemicellulose	0	0.0734856	0.116187	0.173784	0.2428
		Cellulose	0	0.107876	0.132363	0.140966	0.221707
		Lignin	0	0.433998	0.442545	0.445394	0.537512
		degradation rate(%)
		TH	0	9	11	13	15		TV
		Hemicellulose	0	7.44786	11.7676	12.9593	15.144		Hemicellulose	0	4.51837	7.24926	9.73188	10.576
		Cellulose	0	6.7505	19.8544	21.7737	28.1932		Cellulose	0	4.43415	4.76506	10.3905	13.1701
		Lignin	0	38.4615	40.6458	43.5897	51.567		Lignin	0	24.5964	25.2612	27.5404	37.7018
		PC
		Hemicellulose	0	7.34856	11.6187	17.3784	24.28
		Cellulose	0	10.7876	13.2363	14.0966	22.1707
		Lignin	0	43.3998	44.2545	44.5394	53.7512

## Sheet: Liginolytic enzyme activity
Assay of ligninolytic enzyme activities during the degradation of tobacco stalk
		TH is Trametes hirsuta； PC is Phanerochaete chrysosporium； TV is Trametes versicolor; CK is control
Laccase（5d)		dilute times	A0	A1	U	average activity	Lignin peroxide（5d)		dilute times	A0	A1	U	average activity	Magnaese peroxide（5d)		dilute times	A0	A1	U	平均酶活
Repeat1	TH	5	0.1782	0.2834	146.111	79.9074	Repeat1	TH	5	0.6914	0.6914	0	0	Repeat1	TH	5	0.3478	0.3956	103.106	100.949
	TV	5	0.1408	0.1614	28.6111	15.8333		TV	1	0.161	0.161	0	0		TV	10	0.4868	0.4897	12.5108	14.3802
	PC	1	0.269	0.269	0	0		PC	5	0.8354	0.8354	0	0		PC	10	0.4843	0.4864	9.05953	10.6414
Repeat2	TH	5	0.152	0.1856	46.6667		Repeat2	TH	5	0.7104	0.7104	0		Repeat2	TH	5	0.3378	0.3834	98.3607
	TV	5	0.1476	0.1518	5.83333			TV	1	0.281	0.281	0			TV	10	0.4874	0.4904	12.9422
	PC	1	0.292	0.292	0			PC	5	0.799	0.799	0			PC	10	0.4824	0.4839	6.4711
Repeat3	TH	5	0.1534	0.1872	46.9444		Repeat3	TH	5	0.7018	0.7018	0		Repeat3	TH	5	0.3206	0.3676	101.381
	TV	5	0.1462	0.1556	13.0556			TV	1	0.25	0.25	0			TV	10	0.4824	0.4865	17.6877
	PC	1	0.278	0.278	0			PC	5	0.8222	0.8222	0			PC	10	0.4839	0.4877	16.3934
Laccase（10d)		dilute times	A0	A1	U	average activity	Lignin peroxide（10d)		dilute times	A0	A1	U	average activity	MnP（10d)		dilute times	A0	A1	U	平均酶活
Repeat1	TH	5	0.3014	0.4226	168.333	144.352	Repeat1	TH	5	0.1862	0.1862	0	0	Repeat1	TH	10	0.2586	0.2644	25.0216	28.4728
	TV	5	0.387	0.7092	447.5	447.222		TV	5	0.2748	0.2748	0	0		TV	10	0.6564	0.6579	6.4711	9.77854
	PC	5	0.2208	0.2208	0	0		PC	5	0.1668	0.1974	41.129	45.6989		PC	10	0.4565	0.4585	8.62813	7.90912
Repeat2	TH	5	0.2966	0.4176	168.056		Repeat2	TH	5	0.2114	0.2114	0		Repeat2	TH	10	0.2744	0.282	32.7869
	TV	5	0.3452	0.6678	448.056			TV	5	0.2542	0.2542	0			TV	10	0.6502	0.6532	12.9422
	PC	5	0.214	0.214	0			PC	5	0.1314	0.1654	45.6989			PC	10	0.4532	0.4559	11.648
Repeat3	TH	5	0.261	0.3306	96.6667		Repeat3	TH	5	0.2196	0.2196	0		Repeat3	TH	10	0.2722	0.2786	27.61
	TV	5	0.3528	0.674	446.111			TV	5	0.2686	0.2686	0			TV	10	0.6459	0.6482	9.92235
	PC	5	0.2098	0.2098	0			PC	5	0.1564	0.1938	50.2688			PC	10	0.4429	0.4437	3.45125
Laccase（15d)		dilute times	A0	A1	U	average activity	Lignin peroxide（15d)		dilute times	A0	A1	U	average activity	MnP（15d)		dilute times	A0	A1	U	平均酶活
Repeat1	TH	1	0.539	1.464	256.944	254.722	Repeat1	TH	10	0.418	0.418	0	0	Repeat1	TH	10	0.3941	0.3974	14.2364	11.7918
	TV	5	0.427	0.9964	790.833	745.648		TV	10	0.4796	0.4796	0	0		TV	10	0.3376	0.3394	7.76531	7.62151
	PC	1	0.179	0.395	60	56.2963		PC	10	0.3881	0.4215	89.7849	88.6201		PC	10	0.3091	0.3091	0	0
Repeat2	TH	1	0.466	1.37	251.111		Repeat2	TH	10	0.4127	0.4127	0		Repeat2	TH	10	0.395	0.3969	8.19672
	TV	5	0.2122	0.7316	721.389			TV	10	0.4576	0.4576	0			TV	10	0.3343	0.3358	6.4711
	PC	1	0.39	0.569	49.7222			PC	10	0.411	0.4455	92.7419			PC	10	0.3091	0.3091	0
Repeat3	TH	1	0.411	1.333	256.111		Repeat3	TH	10	0.4223	0.4223	0		Repeat3	TH	10	0.3384	0.3414	12.9422
	TV	5	0.1992	0.721	724.722			TV	10	0.3864	0.3864	0			TV	10	0.3033	0.3053	8.62813
	PC	1	0.389	0.602	59.1667			PC	10	0.3876	0.4186	83.3333			PC	10	0.341	0.341	0
Laccase（20d)		dilute times	A0	A1	U	average activity	Lignin peroxide（20d)		dilute times	A0	A1	U	average activity	MnP（20d)		dilute times	A0	A1	U	平均酶活
Repeat1	TH	5	0.187	0.2072	28.0556	28.7037	Repeat1	TH	10	0.413	0.413	0	0	Repeat1	TH	10	0.2872	0.2872	0	0
	TV	5	0.1256	0.1366	15.2778	14.6296		TV	1	0.62	0.62	0	0		TV	10	0.2543	0.2543	0	0
	PC	5	0.2042	0.21	8.05556	7.96296		PC	5	0.285	0.325	53.7634	48.6559		PC	10	0.2613	0.2613	0	0
Repeat2	TH	5	0.1728	0.193	28.0556		Repeat2	TH	10	0.404	0.404	0		Repeat2	TH	10	0.2856	0.2856	0
	TV	5	0.1404	0.1504	13.8889			TV	1	0.62	0.62	0			TV	10	0.2519	0.2519	0
	PC	5	0.2148	0.2218	9.72222			PC	5	0.338	0.368	40.3226			PC	10	0.2609	0.2609	0
Repeat3	TH	5	0.1956	0.2172	30		Repeat3	TH	10	0.41	0.41	0		Repeat3	TH	10	0.2864	0.2864	0
	TV	5	0.1532	0.1638	14.7222			TV	1	0.62	0.62	0			TV	10	0.2508	0.2508	0
	PC	5	0.224	0.2284	6.11111			PC	5	0.3992	0.4378	51.8817			PC	10	0.2624	0.2624	0
Laccase（25d)			A0	A1	U	average activity	Lignin peroxide（25d)		dilute times	A0	A1	U	average activity	MnP（25d)		dilute times	A0	A1	U	平均酶活
Repeat1	TH	1	0.475	0.475	0	0	Repeat1	TH	10	0.3741	0.3741	0	0	Repeat1	TH	10	0.3651	0.3651	0	0
	TV	1	0.768	0.883	31.9444	24.1667		TV	5	0.324	0.324	0	0		TV	10	0.3276	0.3276	0	0
	PC	1	0.472	0.56	24.4444	20.7407		PC	10	0.237	0.237	0	0		PC	10	0.3186	0.3186	0	0
Repeat2	TH	1	0.469	0.469	0		Repeat2	TH	10	0.368	0.368	0		Repeat2	TH	10	0.3641	0.3641	0
	TV	1	0.895	1.012	32.5			TV	5	0.3044	0.3044	0			TV	10	0.3224	0.3224	0
	PC	1	0.574	0.639	18.0556			PC	10	0.221	0.221	0			PC	10	0.3174	0.3174	0
Repeat3	TH	1	0.479	0.479	0		Repeat3	TH	10	0.3774	0.3774	0		Repeat3	TH	10	0.3619	0.3619	0
	TV	5	0.206	0.2118	8.05556			TV	5	0.3248	0.3248	0			TV	10	0.3294	0.3294	0
	PC	1	0.656	0.727	19.7222			PC	10	0.183	0.183	0			PC	10	0.3916	0.3916	0
summary	Lac	TH	TV	PC				LiP	TH	TV	PC				MnP	TH	TV	PC
	5d	79.91	15.83	0				5d	0	0	0				5d	100.95	14.38	10.64
	10d	144.35	447.22	0				10d	0	0	45.7				10d	34.23	9.75	7.91
	15d	254.72	745.65	56.3				15d	0	0	97.58				15d	11.79	7.62	0
	20d	28.71	14.63	7.96				20d	0	0	39.69				20d	0	0	0
	25d	0	24.17	20.74				25d	0	0	0				25d	0	0	0
	U（LAC）=（A1-A0）*1000000*N/t*36000; N is the dilute times of crude enzyme solution;0.3 mL enzyme solution is mixed with 2.7mL sunstrate solution, So the basic value of N is 10; t is reaction time(1min); 36000 is the absorbancy index of ABTS at 420 nm.
	U（LiP）=（A1-A0）*1000000*N/t*9300; N is the dilute times of crude enzyme solution;0.4 mL enzyme solution is mixed with0.6mL sunstrate solution, So the basic value of N is 2.5; t is reaction time(1min); 9300 is the absorbancy index of veratryl alcohol at 310 nm.
	U（MnP）=（A1-A0）*1000000*N/t*11590; N is the dilute times of crude enzyme solution;0.2 mL enzyme solution is mixed with0.8mL sunstrate solution, So the basic value of N is 5; t is reaction time(1min); 11590 is the absorbancy index of Mn3+ at 290 nm.

## Sheet: cellulose activity
	Assay of cellulolytic enzyme activities during the degradation of tobacco stalk
			TH is Trametes hirsuta； PC is Phanerochaete chrysosporium； TV is Trametes versicolor; CK is control
5d	standard curve
	C（mg/ml)		0	0.1	0.2	0.3	0.4	0.5	0.6	0.7
	A		0.115	0.462	1.143	1.713	2.417	2.926	3.525	4.897
			A=6.528*C-0.135
Note: M is the relative molecular weight of glucose;T is the reaction tim; N is dilute times, 1 mL enzyme solution is mixed with 2mL sunstrate solution, So the basic value of N is 3
			Note: the reaction time is 60 min	Note: the reaction time is 60 min						Note: the reaction time is 60 min								Note: the reaction time is 60 min
CMC		dilutue times	A	C（glucose)	U=C*N*1000/M*T	average activity	FPA		dilutue times	A	C（glucose)	U=C*N*1000/M*T	average activity	C1		dilutue times	A	C（glucose)	U=C*N*1000/M*T	average activity
Repeat1	TH	1	3.862	0.642	0.356667	0.366111	Repeat1	TH	1	0.869	0.354	0.0983333	0.104537	Repeat1	TH	5	0.773	0.137	0.380556	0.463889
	TV	1	3.789	0.706	0.392222	0.40963		TV	1	0.846	0.25	0.0694444	0.0844444		TV	5	0.934	0.159	0.441667	0.505556
	PC	1	4.423	0.689	0.382778	0.378148		PC	1	5.128	0.806	0.223889	0.223426		PC	5	0.629	0.117	0.325	0.417593
Repeat2	TH	1	3.728	0.672	0.373333		Repeat2	TH	1	0.995	0.301	0.0836111		Repeat2	TH	5	0.774	0.137	0.380556
	TV	1	5.109	0.753	0.418333			TV	1	3.128	0.35	0.0972222			TV	5	0.932	0.158	0.438889
	PC	1	4.423	0.689	0.382778			PC	1	5.128	0.806	0.223889			PC	5	0.629	0.117	0.325
Repeat3	TH	1	5.109	0.663	0.368333		Repeat3	TH	1	4.917	0.474	0.131667		Repeat3	TH	5	1.392	0.227	0.630556
	TV	1	5.109	0.753	0.418333			TV	1	1.904	0.312	0.0866667			TV	5	1.449	0.229	0.636111
	PC	1	4.203	0.664	0.368889			PC	1	5.124	0.801	0.2225			PC	5	1.362	0.217	0.602778
10d	standard curve
	C（mg/ml)		0	0.1	0.2	0.3	0.4	0.5	0.6	0.7
	A		0.117	0.482	0.175	1.734	2.354	2.986	3.518	4.489
			A=6.1754*C-0.05314
			Note: the reaction time is 30 min							Note: the reaction time is 30 min								Note: the reaction time is 30 min
CMC		dilutue times	A	C（glucose)	U=C*N*1000/M*T	average activity	FPA		dilutue times	A	C（glucose)	U=C*N*1000/M*T	average activity	C1		dilutue times	A	C（glucose)	U=C*N*1000/M*T	average activity
Repeat1	TH	5	0.89	0.153	0.425	0.426852	Repeat1	TH	1	4.484	0.736	0.408889	0.403704	Repeat1	TH	5	0.773	0.157	0.436111	0.459259
	TV	5	1.005	0.168	0.466667	0.475		TV	5	0.68	0.124	0.344444	0.344444		TV	5	0.934	0.179	0.497222	0.514815
	PC	1	3.891	0.639	0.355	0.357222		PC	1	3.365	0.554	0.307778	0.309259		PC	5	0.629	0.145	0.402778	0.423148
Repeat2	TH	5	0.887	0.152	0.422222		Repeat2	TH	1	4.314	0.708	0.393333		Repeat2	TH	5	0.774	0.162	0.45
	TV	5	1.01	0.169	0.469444			TV	5	0.68	0.124	0.344444			TV	5	0.932	0.188	0.522222
	PC	1	3.84	0.631	0.350556			PC	1	3.349	0.551	0.306111			PC	5	0.629	0.147	0.408333
Repeat3	TH	5	0.912	0.156	0.433333		Repeat3	TH	1	4.489	0.736	0.408889		Repeat3	TH	5	1.392	0.177	0.491667
	TV	5	1.062	0.176	0.488889			TV	5	0.682	0.124	0.344444			TV	5	1.449	0.189	0.525
	PC	1	4.015	0.659	0.366111			PC	1	3.435	0.565	0.313889			PC	5	1.362	0.165	0.458333
15d	standard curve
	C（mg/ml)		0	0.1	0.2	0.3	0.4	0.5	0.6	0.7
	A		0.114	0.453	0.12	1.764	2.479	3.226	4.489	5
			A=7.3264*C-0.22861
			Note: the reaction time is 30 min							Note: the reaction time is 30 min								Note: the reaction time is 30 min
CMC		dilutue times	A	C（glucose)	U=C*N*1000/M*T	average activity	FPA		dilutue times	A	C（glucose)	U=C*N*1000/M*T	average activity	C1		dilutue times	A	C（glucose)	U=C*N*1000/M*T	average activity
Repeat1	TH	5	0.908	0.144	0.4	0.39537	Repeat1	TH	1	4.489	0.736	0.408889	0.426667	Repeat1	TH	5	0.709	0.156	0.433333	0.443519
	TV	5	0.971	0.164	0.455556	0.455556		TV	1	4.314	0.708	0.393333	0.403704		TV	5	0.8	0.172	0.477778	0.502778
	PC	1	3.891	0.639	0.355	0.362407		PC	1	3.715	0.623	0.346111	0.347593		PC	5	0.728	0.16	0.444444	0.45463
Repeat2	TH	5	0.905	0.145	0.402778		Repeat2	TH	1	4.788	0.784	0.435556		Repeat2	TH	5	0.707	0.158	0.438889
	TV	5	0.969	0.164	0.455556			TV	1	4.489	0.736	0.408889			TV	5	0.797	0.175	0.486111
	PC	1	4.015	0.659	0.366111			PC	1	3.795	0.623	0.346111			PC	5	0.728	0.159	0.441667
Repeat3	TH	5	0.689	0.138	0.383333		Repeat3	TH	1	4.789	0.784	0.435556		Repeat3	TH	5	1.407	0.165	0.458333
	TV	5	0.973	0.164	0.455556			TV	1	4.489	0.736	0.408889			TV	5	1.651	0.196	0.544444
	PC	1	4.015	0.659	0.366111			PC	1	3.84	0.631	0.350556			PC	5	1.376	0.172	0.477778
20d	standard curve
	C（mg/ml)		0	0.1	0.2	0.3	0.4	0.5	0.6	0.7
	A		0.123	0.459	1.172	1.846	2.316	3.02	3.566	5
			A=6.6292*C-0.1324
			Note: the reaction time is 30 min							Note: the reaction time is 30 min								Note: the reaction time is 30 min
CMC		dilutue times	A	C（glucose)	U=C*N*1000/M*T	average activity	FPA		dilutue times	A	C（glucose)	U=C*N*1000/M*T	average activity	C1		dilutue times	A	C（glucose)	U=C*N*1000/M*T	average activity
Repeat1	TH	1	0.586	0.143	0.0794444	0.0785185	Repeat1	TH	1	0.468	0.121	0.0672222	0.0672222	Repeat1	TH	1	0.551	0.137	0.0761111	0.0757407
	TV	1	1.807	0.281	0.156111	0.161667		TV	1	1.779	0.366	0.203333	0.203333		TV	1	2.145	0.434	0.241111	0.241481
	PC	1	2.433	0.4888	0.271556	0.273259		PC	1	2.201	0.444	0.246667	0.246852		PC	1	2.871	0.569	0.316111	0.315741
Repeat2	TH	1	0.587	0.14	0.0777778		Repeat2	TH	1	0.468	0.121	0.0672222		Repeat2	TH	1	0.549	0.136	0.0755556
	TV	1	1.808	0.293	0.162778			TV	1	1.781	0.366	0.203333			TV	1	2.148	0.435	0.241667
	PC	1	2.433	0.4888	0.271556			PC	1	2.2	0.444	0.246667			PC	1	2.86	0.567	0.315
Repeat3	TH	1	0.576	0.141	0.0783333		Repeat3	TH	1	0.469	0.121	0.0672222		Repeat3	TH	1	0.548	0.136	0.0755556
	TV	1	1.798	0.299	0.166111			TV	1	1.781	0.366	0.203333			TV	1	2.151	0.435	0.241667
	PC	1	2.485	0.498	0.276667			PC	1	2.205	0.445	0.247222			PC	1	2.871	0.569	0.316111
25d	standard curve
	C（mg/ml)		0	0.1	0.2	0.3	0.4	0.5	0.6	0.7
	A		-0.005	0.248	0.826	1.392	1.985	2.403	3.028	3.681
			A=5.3598*C+0.1813
			Note: the reaction time is 30 min							Note: the reaction time is 30 min								Note: the reaction time is 30 min
CMC		dilutue times	A	C（glucose)	U=C*N*1000/M*T	average activity	FPA		dilutue times	A	C（glucose)	U=C*N*1000/M*T	average activity	C1		dilutue times	A	C（glucose)	U=C*N*1000/M*T	average activity
Repeat1	TH	1	0.1813	0	0	0	Repeat1	TH	1	0.1812	0	0	0	Repeat1	TH	1	0.813	0	0	0
	TV	1	2.057	0.418	0.232222	0.231852		TV	1	1.98	0.403	0.223889	0.224074		TV	1	2.365	0.475	0.263889	0.263519
	PC	1	2.766	0.55	0.305556	0.305926		PC	1	2.514	0.503	0.279444	0.279444		PC	1	2.99	0.593	0.329444	0.325556
Repeat2	TH	1	0.1812	0	0		Repeat2	TH	1	0.1812	0	0		Repeat2	TH	1	0.1812	0	0
	TV	1	2.061	0.418	0.232222			TV	1	1.982	0.404	0.224444			TV	1	2.361	0.474	0.263333
	PC	1	2.77	0.551	0.306111			PC	1	2.514	0.503	0.279444			PC	1	3.013	0.596	0.331111
Repeat3	TH	1	0.1813	0	0		Repeat3	TH	1	0.1813	0	0		Repeat3	TH	1	0.1813	0	0
	TV	1	2.046	0.416	0.231111			TV	1	1.981	0.403	0.223889			TV	1	2.361	0.474	0.263333
	PC	1	2.77	0.551	0.306111			PC	1	2.513	0.503	0.279444			PC	1	3.013	0.569	0.316111
		CMC						FPA							C1
			TH	TV	PC				TH	TV	PC					TH	TV	PC
		5	0.37	0.41	0.38			5	0.1	0.09	0.22				5	0.26	0.28	0.31
		10	0.43	0.48	0.4			10	0.4	0.34	0.31				10	0.46	0.51	0.42
		15	0.4	0.46	0.36			15	0.43	0.4	0.35				15	0.44	0.5	0.45
		20	0.08	0.16	0.27			20	0.07	0.2	0.25				20	0.08	0.24	0.32
		25	0.1	0.23	0.31			25	0.08	0.22	0.28				25	0.09	0.26	0.33

## Sheet: GC-MS
			Determination of fermentation products ( Phanerochaete chrysosporium) with GC-MS
	aqueous phase analysis result													ethyl acetatephase analysis result
